# Supplementary material for: Diversity and distribution of parasitic angiosperms in China
Source: Ecol Evol. 2018 Apr 2;8(9):4378–86. doi: 10.1002/ece3.3992 (PMC5938475; doi:10.1002/ece3.3992)
Supplement: Supplementary file 1 [file ECE3-8-4378-s001.xlsx]

## Sheet: Parasitic plant species 
Species	Family	Life form	Parasitic type	Endemism	Number of provinces
Balanophora abbreviata Blume	Balanophoraceae	Pe	Root holoparasite		10
Balanophora dioica R. Brown ex Royle	Balanophoraceae	Pe	Root holoparasite		3
Balanophora elongata Blume	Balanophoraceae	Pe	Root holoparasite		1
Balanophora fargesii (Tieghem) Harms	Balanophoraceae	Pe	Root holoparasite		3
Balanophora fungosa J. R. Forster & G. Forster	Balanophoraceae	Pe	Root holoparasite		1
Balanophora harlandii J. D. Hooker	Balanophoraceae	Pe	Root holoparasite		15
Balanophora indica (Arnott) Griffith	Balanophoraceae	Pe	Root holoparasite		3
Balanophora involucrata J. D. Hooker	Balanophoraceae	Pe	Root holoparasite		8
Balanophora laxiflora Hemsley	Balanophoraceae	Pe	Root holoparasite		12
Balanophora polyandra Griffith	Balanophoraceae	Pe	Root holoparasite		5
Balanophora subcupularis P. C. Tam	Balanophoraceae	Pe	Root holoparasite	Endemic	6
Balanophora tobiracola Makino	Balanophoraceae	Pe	Root holoparasite		5
Rhopalocnemis phalloides Junghuhn	Balanophoraceae	Pe	Root holoparasite		2
Cuscuta approximata Babington	Convolvulaceae	An	Stem parasite		1
Cuscuta australis R. Brown	Convolvulaceae	An	Stem parasite		27
Cuscuta campestris Yuncker	Convolvulaceae	An	Stem parasite		2
Cuscuta chinensis Lamarck	Convolvulaceae	An	Stem parasite		28
Cuscuta europaea Linnaeus	Convolvulaceae	An	Stem parasite		11
Cuscuta gigantea Griffith	Convolvulaceae	An	Stem parasite		1
Cuscuta japonica Choisy	Convolvulaceae	An	Stem parasite		27
Cuscuta japonica var. formosana (Hayata) Yuncker	Convolvulaceae	An	Stem parasite	Endemic	1
Cuscuta lupuliformis Krocker	Convolvulaceae	An	Stem parasite		10
Cuscuta macrolepis R. C. Fang & S. H. Huang	Convolvulaceae	An	Stem parasite	Endemic	1
Cuscuta monogyna Vahl	Convolvulaceae	An	Stem parasite	Endemic	1
Cuscuta reflexa Roxburgh	Convolvulaceae	An	Stem parasite		4
Cuscuta reflexa var. anguina (Edgeworth) C. B. Clarke	Convolvulaceae	An	Stem parasite		1
Cynomorium songaricum Ruprecht	Cynomoriaceae	Pe	Root holoparasite		6
Cassytha filiformis Linnaeus	Lauraceae	Vi	Stem parasite		10
Dendrophthoë pentandra (Linnaeus) Miquel	Loranthaceae	Sh	Stem parasite		3
Elytranthe albida (Blume) Blume	Loranthaceae	Sh	Stem parasite		1
Elytranthe parasitica (Linnaeus) Danser	Loranthaceae	Sh	Stem parasite		1
Helixanthera coccinea (Jack) Danser	Loranthaceae	Sh	Root hemiparasite		1
Helixanthera guangxiensis H. S. Kiu	Loranthaceae	Sh	Root hemiparasite	Endemic	2
Helixanthera parasitica Loureiro	Loranthaceae	Sh	Stem parasite		7
Helixanthera pulchra (Candolle) Danser	Loranthaceae	Sh	Root hemiparasite		1
Helixanthera sampsonii (Hance) Danser	Loranthaceae	Sh	Root hemiparasite		5
Helixanthera scoriarum (W. W. Smith) Danser	Loranthaceae	Sh	Root hemiparasite	Endemic	1
Helixanthera terrestris (J. D. Hooker) Danser	Loranthaceae	Sh	Root hemiparasite		1
Loranthus delavayi Tieghem	Loranthaceae	Sh	Stem parasite		14
Loranthus guizhouensis H. S. Kiu	Loranthaceae	Sh	Stem parasite		5
Loranthus kaoi (J. M. Chao) H. S. Kiu	Loranthaceae	Sh	Stem parasite	Endemic	1
Loranthus lambertianus J. H. Schultes	Loranthaceae	Sh	Stem parasite		1
Loranthus pseudo-odoratus Lingelsheim	Loranthaceae	Sh	Stem parasite	Endemic	3
Loranthus tanakae Franchet & Savatier	Loranthaceae	Sh	Stem parasite		7
Macrosolen bibracteolatus (Hance) Danser	Loranthaceae	Sh	Stem parasite		5
Macrosolen cochinchinensis (Loureiro) Tieghem	Loranthaceae	Sh	Stem parasite		9
Macrosolen geminatus (Merrill) Danser	Loranthaceae	Sh	Stem parasite		1
Macrosolen robinsonii (Gamble) Danser	Loranthaceae	Sh	Stem parasite		1
Macrosolen tricolor (Lecomte) Danser	Loranthaceae	Sh	Stem parasite		3
Scurrula atropurpurea (Blume) Danser	Loranthaceae	Sh	Stem parasite		3
Scurrula buddleioides (Desrousseaux) G. Don	Loranthaceae	Sh	Stem parasite		3
Scurrula buddleioides var. heynei (Candolle) H. S. Kiu	Loranthaceae	Sh	Stem parasite		1
Scurrula chingii (W. C. Cheng) H. S. Kiu	Loranthaceae	Sh	Stem parasite		2
Scurrula chingii var. yunnanensis H. S. Kiu	Loranthaceae	Sh	Stem parasite	Endemic	1
Scurrula elata (Edgeworth) Danser	Loranthaceae	Sh	Stem parasite		1
Scurrula ferruginea (Jack) Danser	Loranthaceae	Sh	Stem parasite		1
Scurrula gongshanensis H. S. Kiu	Loranthaceae	Sh	Stem parasite	Endemic	1
Scurrula notothixoides (Hance) Danser	Loranthaceae	Sh	Stem parasite		2
Scurrula parasitica Linnaeus	Loranthaceae	Sh	Stem parasite		10
Scurrula parasitica var. graciliflora (Roxburgh ex J. H.Schultes) H. S. Kiu	Loranthaceae	Sh	Stem parasite		7
Scurrula phoebe-formosanae (Hayata) Danser	Loranthaceae	Sh	Stem parasite	Endemic	1
Scurrula pulverulenta (Wallich) G. Don	Loranthaceae	Sh	Stem parasite		1
Taxillus balansae (Lecomte) Danser	Loranthaceae	Sh	Stem parasite		2
Taxillus caloreas (Diels) Danser	Loranthaceae	Sh	Stem parasite		8
Taxillus caloreas var. fargesii (Lecomte) H. S. Kiu	Loranthaceae	Sh	Stem parasite	Endemic	1
Taxillus chinensis (Candolle) Danser	Loranthaceae	Sh	Stem parasite		4
Taxillus delavayi (Tieghem) Danser	Loranthaceae	Sh	Stem parasite		5
Taxillus delavayi var. barbatus W. L. Cheng	Loranthaceae	Sh	Stem parasite		1
Taxillus delavayi var. yanjingensis W. L. Cheng	Loranthaceae	Sh	Stem parasite	Endemic	1
Taxillus kaempferi (Candolle) Danser	Loranthaceae	Sh	Stem parasite		4
Taxillus kaempferi var. grandiflorus H. S. Kiu	Loranthaceae	Sh	Stem parasite	Endemic	2
Taxillus levinei (Merrill) H. S. Kiu	Loranthaceae	Sh	Stem parasite	Endemic	11
Taxillus limprichtii (Grüning) H. S. Kiu	Loranthaceae	Sh	Stem parasite	Endemic	9
Taxillus limprichtii var. longiflorus (Lecomte) H. S. Kiu	Loranthaceae	Sh	Stem parasite		1
Taxillus liquidambaricola (Hayata) Hosokawa	Loranthaceae	Sh	Stem parasite	Endemic	1
Taxillus liquidambaricola var. neriifolius H. S. Kiu	Loranthaceae	Sh	Stem parasite		5
Taxillus nigrans (Hance) Danser	Loranthaceae	Sh	Stem parasite	Endemic	10
Taxillus pseudochinensis (Yamamoto) Danser	Loranthaceae	Sh	Stem parasite	Endemic	1
Taxillus renii H. S. Kiu	Loranthaceae	Sh	Stem parasite	Endemic	2
Taxillus sericus Danser	Loranthaceae	Sh	Stem parasite		2
Taxillus sutchuenensis (Lecomte) Danser	Loranthaceae	Sh	Stem parasite	Endemic	12
Taxillus sutchuenensis var. duclouxii (Lecomte) H. S. Kiu	Loranthaceae	Sh	Stem parasite	Endemic	5
Taxillus theifer (Hayata) H. S. Kiu	Loranthaceae	Sh	Stem parasite	Endemic	1
Taxillus thibetensis (Lecomte) Danser	Loranthaceae	Sh	Stem parasite	Endemic	4
Taxillus tsaii S. T. Chiu	Loranthaceae	Sh	Stem parasite	Endemic	1
Taxillus umbellifer (J. H. Schultes) Danser	Loranthaceae	Sh	Stem parasite		1
Taxillus vestitus (Wallich) Danser	Loranthaceae	Sh	Stem parasite		2
Tolypanthus esquirolii (H. Léveillé) Lauener	Loranthaceae	Sh	Stem parasite	Endemic	2
Tolypanthus maclurei (Merrill) Danser	Loranthaceae	Sh	Stem parasite	Endemic	6
Mitrastemon yamamotoi Makino	Mitrastemonaceae	An	Root holoparasite		5
Mitrastemon yamamotoi var. kanehirae (Yamamoto) Makino	Mitrastemonaceae	An	Root holoparasite	Endemic	1
Cansjera rheedei J. F. Gmelin	Opiliaceae	Vi	Root hemiparasite		4
Lepionurus sylvestris Blume	Opiliaceae	Sh	Root hemiparasite		1
Aeginetia acaulis (Roxburgh) Walpers	Orobanchaceae	An	Root holoparasite		2
Aeginetia indica Linnaeus	Orobanchaceae	An	Root holoparasite		12
Aeginetia sinensis Beck	Orobanchaceae	An	Root holoparasite		4
Boschniakia himalaica J. D. Hooker & Thomson	Orobanchaceae	Pe	Root holoparasite		8
Boschniakia rossica (Chamisso & Schlechtendal) B. Fedtschenko	Orobanchaceae	Pe	Root holoparasite		4
Brandisia cauliflora P. C. Tsoong & L. T. Lu	Orobanchaceae	Sh	Root hemiparasite	Endemic	1
Brandisia discolor J. D. Hooker & Thomson	Orobanchaceae	Sh	Root hemiparasite		1
Brandisia glabrescens Rehder	Orobanchaceae	Sh	Root hemiparasite		1
Brandisia glabrescens var. hypochrysa P. C. Tsoong	Orobanchaceae	Sh	Root hemiparasite	Endemic	1
Brandisia hancei J. D. Hooker	Orobanchaceae	Sh	Root hemiparasite	Endemic	7
Brandisia kwangsiensis H. L. Li	Orobanchaceae	Sh	Root hemiparasite	Endemic	3
Brandisia racemosa Hemsley	Orobanchaceae	Sh	Root hemiparasite	Endemic	2
Brandisia rosea var. flava C. E. C. Fischer	Orobanchaceae	Sh	Root hemiparasite		2
Brandisia rosea W. W. Smith	Orobanchaceae	Sh	Root hemiparasite		2
Brandisia swinglei Merrill	Orobanchaceae	Sh	Root hemiparasite	Endemic	3
Buchnera cruciata Buchanan-Hamilton ex D. Don	Orobanchaceae	Sh	Root hemiparasite		8
Castilleja pallida (Linnaeus) Kunth	Orobanchaceae	Pe	Root hemiparasite		2
Centranthera cochinchinensis var. nepalensis (D. Don) Merrill	Orobanchaceae	Sh	Root hemiparasite		3
Centranthera grandiflora Bentham	Orobanchaceae	Sh	Root hemiparasite		4
Christisonia hookeri C. B. Clarke	Orobanchaceae	An	Root holoparasite		6
Cistanche deserticola Ma	Orobanchaceae	Pe	Root holoparasite		4
Cistanche lanzhouensis Z. Y. Zhang	Orobanchaceae	Pe	Root holoparasite		3
Cistanche mongolica Beck	Orobanchaceae	Pe	Root holoparasite		1
Cistanche salsa (C. A. Meyer) Beck	Orobanchaceae	Pe	Root holoparasite		4
Cistanche sinensis Beck	Orobanchaceae	Pe	Root holoparasite	Endemic	4
Euphrasia amurensis Freyn	Orobanchaceae	An	Root hemiparasite		2
Euphrasia durietziana Ohwi	Orobanchaceae	Pe	Root hemiparasite	Endemic	1
Euphrasia hirtella Jordan ex Reuter	Orobanchaceae	An	Root hemiparasite		5
Euphrasia jaeschkei Wettstein	Orobanchaceae	An	Root hemiparasite		1
Euphrasia matsudae Yamamoto	Orobanchaceae	Pe	Root hemiparasite	Endemic	1
Euphrasia nankotaizanensis Yamamoto	Orobanchaceae	Pe	Root hemiparasite	Endemic	1
Euphrasia pectinata subsp. sichuanica D. Y. Hong	Orobanchaceae	An	Root hemiparasite	Endemic	1
Euphrasia pectinata subsp. simplex (Freyn) D. Y. Hong	Orobanchaceae	An	Root hemiparasite		8
Euphrasia pectinata Tenore	Orobanchaceae	An	Root hemiparasite		7
Euphrasia pumilio Ohwi	Orobanchaceae	Pe	Root hemiparasite	Endemic	1
Euphrasia regelii subsp. kangtienensis D. Y. Hong	Orobanchaceae	An	Root hemiparasite	Endemic	2
Euphrasia regelii Wettstein	Orobanchaceae	An	Root hemiparasite		10
Euphrasia tarokoana Ohwi	Orobanchaceae	Pe	Root hemiparasite	Endemic	1
Euphrasia transmorrisonensis Hayata	Orobanchaceae	Pe	Root hemiparasite	Endemic	1
Gleadovia mupinense Hu	Orobanchaceae	An	Root holoparasite	Endemic	1
Gleadovia ruborum Gamble & Prain	Orobanchaceae	An	Root holoparasite		4
Lathraea japonica Miquel	Orobanchaceae	An	Root holoparasite		5
Leptorhabdos parviflora (Bentham) Bentham	Orobanchaceae	Sh	Root hemiparasite		2
Mannagettaea hummelii Harry Smith	Orobanchaceae	An	Root holoparasite		2
Mannagettaea labiata Harry Smith	Orobanchaceae	An	Root holoparasite	Endemic	1
Melampyrum klebelsbergianum Soó	Orobanchaceae	An	Root hemiparasite	Endemic	3
Melampyrum laxum Miquel	Orobanchaceae	An	Root hemiparasite		2
Melampyrum roseum Maximowicz	Orobanchaceae	An	Root hemiparasite		16
Melampyrum roseum var. obtusifolium (Bonati) D. Y.Hong	Orobanchaceae	An	Root hemiparasite	Endemic	3
Melampyrum roseum var. ovalifolium (Nakai) Nakai ex Beauverd	Orobanchaceae	An	Root hemiparasite		1
Melampyrum roseum var. setaceum Maximowicz ex Palibin	Orobanchaceae	An	Root hemiparasite		1
Monochasma savatieri Franchet ex Maximowicz	Orobanchaceae	Pe	Root hemiparasite		3
Monochasma sheareri (S. Moore) Maximowicz ex Franchet & Savatier	Orobanchaceae	Pe	Root hemiparasite		6
Odontites vulgaris Moench	Orobanchaceae	An	Root hemiparasite		11
Orobanche aegyptiaca Persoon	Orobanchaceae	An	Root holoparasite		1
Orobanche alba Stephan	Orobanchaceae	Bi	Root holoparasite		2
Orobanche alsatica Kirschleger	Orobanchaceae	Bi	Root holoparasite		2
Orobanche amoena C. A. Meyer	Orobanchaceae	Bi	Root holoparasite		6
Orobanche brassicae (Novopokrovsky) Novopokrovsky	Orobanchaceae	An	Root holoparasite		1
Orobanche caryophyllacea Smith	Orobanchaceae	Bi	Root holoparasite		1
Orobanche cernua var. cumana (Wallroth) Beck	Orobanchaceae	An	Root holoparasite		8
Orobanche cernua var. hansii (A. Kerner) Beck	Orobanchaceae	An	Root holoparasite		3
Orobanche clarkei J. D. Hooker	Orobanchaceae	Pe	Root holoparasite		1
Orobanche coelestis (Reuter) Boissier & Reuter ex Beck	Orobanchaceae	Bi	Root holoparasite		1
Orobanche coerulescens Stephan	Orobanchaceae	Bi	Root holoparasite		16
Orobanche elatior Sutton	Orobanchaceae	Bi	Root holoparasite		3
Orobanche kelleri Novopokrovsky	Orobanchaceae	Bi	Root holoparasite		1
Orobanche kotschyi Reuter	Orobanchaceae	Bi	Root holoparasite		1
Orobanche krylowii Beck	Orobanchaceae	Pe	Root holoparasite		1
Orobanche lanuginosa (C. A. Meyer) Beck ex Krylov	Orobanchaceae	Pe	Root holoparasite		2
Orobanche megalantha Harry Smith	Orobanchaceae	Bi	Root holoparasite	Endemic	1
Orobanche mongolica Beck	Orobanchaceae	Pe	Root holoparasite	Endemic	3
Orobanche mupinensis Hu	Orobanchaceae	Bi	Root holoparasite	Endemic	1
Orobanche ombrochares Hance	Orobanchaceae	Bi	Root holoparasite	Endemic	5
Orobanche pycnostachya Hance	Orobanchaceae	Pe	Root holoparasite		12
Orobanche pycnostachya var. amurensis Beck	Orobanchaceae	Pe	Root holoparasite		6
Orobanche sinensis Harry Smith	Orobanchaceae	Bi	Root holoparasite	Endemic	3
Orobanche sinensis var. cyanescens (Harry Smith) Z. Y. Zhang	Orobanchaceae	Bi	Root holoparasite	Endemic	1
Orobanche solmsii C. B. Clarke	Orobanchaceae	Pe	Root holoparasite		2
Orobanche sordida C. A. Meyer	Orobanchaceae	Pe	Root holoparasite		1
Orobanche uralensis Beck	Orobanchaceae	Pe	Root holoparasite		1
Orobanche yunnanensis (Beck) Handel-Mazzetti	Orobanchaceae	Bi	Root holoparasite	Endemic	3
Pedicularis abrotanifolia M. Bieberstein ex Steven	Orobanchaceae	Pe	Root hemiparasite		1
Pedicularis achilleifolia Stephan ex Willdenow	Orobanchaceae	Pe	Root hemiparasite		1
Pedicularis alaschanica Maximowicz	Orobanchaceae	Pe	Root hemiparasite	Endemic	5
Pedicularis alaschanica subsp. tibetica (Maximowicz) P. C. Tsoong	Orobanchaceae	Pe	Root hemiparasite	Endemic	1
Pedicularis aloensis Handel-Mazzetti	Orobanchaceae	Pe	Root hemiparasite	Endemic	1
Pedicularis alopecuros Franchet ex Maximowicz	Orobanchaceae	An	Root hemiparasite	Endemic	2
Pedicularis alopecuros var. lasiandra P. C. Tsoong	Orobanchaceae	An	Root hemiparasite	Endemic	1
Pedicularis altaica Stephan ex Steven	Orobanchaceae	Pe	Root hemiparasite		1
Pedicularis altifrontalis P. C. Tsoong	Orobanchaceae	Pe	Root hemiparasite	Endemic	1
Pedicularis amplituba H. L. Li	Orobanchaceae	Pe	Root hemiparasite	Endemic	1
Pedicularis anas Maximowicz	Orobanchaceae	Pe	Root hemiparasite	Endemic	2
Pedicularis anas var. tibetica Bonati	Orobanchaceae	Pe	Root hemiparasite	Endemic	2
Pedicularis anas var. xanthantha (H. L. Li) P. C. Tsoong	Orobanchaceae	Pe	Root hemiparasite	Endemic	1
Pedicularis angularis P. C. Tsoong	Orobanchaceae	An	Root hemiparasite	Endemic	1
Pedicularis angustilabris H. L. Li	Orobanchaceae	Pe	Root hemiparasite	Endemic	2
Pedicularis angustiloba P. C. Tsoong	Orobanchaceae	Pe	Root hemiparasite	Endemic	1
Pedicularis anomala P. C. Tsoong & H. P. Yang	Orobanchaceae	Pe	Root hemiparasite	Endemic	1
Pedicularis anthemifolia Fischer ex Colla	Orobanchaceae	Pe	Root hemiparasite		1
Pedicularis anthemifolia subsp. elatior (Regel) P. C. Tsoong	Orobanchaceae	Pe	Root hemiparasite		1
Pedicularis aquilina Bonati	Orobanchaceae	Pe	Root hemiparasite	Endemic	1
Pedicularis armata Maximowicz	Orobanchaceae	Pe	Root hemiparasite	Endemic	2
Pedicularis armata var. trimaculata X. F. Lu	Orobanchaceae	Pe	Root hemiparasite	Endemic	2
Pedicularis artselaeri Maximowicz	Orobanchaceae	Pe	Root hemiparasite	Endemic	5
Pedicularis artselaeri var. wutaiensis Hurusawa	Orobanchaceae	Pe	Root hemiparasite	Endemic	1
Pedicularis aschistorrhyncha Marquand & Shaw	Orobanchaceae	Pe	Root hemiparasite	Endemic	1
Pedicularis atroviridis P. C. Tsoong	Orobanchaceae	Pe	Root hemiparasite	Endemic	1
Pedicularis atuntsiensis Bonati	Orobanchaceae	Pe	Root hemiparasite	Endemic	1
Pedicularis aurata (Bonati) H. L. Li	Orobanchaceae	Pe	Root hemiparasite	Endemic	2
Pedicularis axillaris Franchet ex Maximowicz	Orobanchaceae	Pe	Root hemiparasite	Endemic	3
Pedicularis axillaris subsp. balfouriana (Bonati) P. C. Tsoong	Orobanchaceae	Pe	Root hemiparasite	Endemic	1
Pedicularis batangensis Bureau & Franchet	Orobanchaceae	Pe	Root hemiparasite	Endemic	1
Pedicularis bella J. D. Hooker	Orobanchaceae	An	Root hemiparasite		1
Pedicularis bella subsp. holophylla (Marquand & Shaw) P. C. Tsoong	Orobanchaceae	Pe	Root hemiparasite	Endemic	1
Pedicularis bicolor Diels	Orobanchaceae	Pe	Root hemiparasite	Endemic	1
Pedicularis bidentata Maximowicz	Orobanchaceae	Pe	Root hemiparasite	Endemic	1
Pedicularis bietii Franchet	Orobanchaceae	Pe	Root hemiparasite	Endemic	2
Pedicularis binaria Maximowicz	Orobanchaceae	An	Root hemiparasite	Endemic	1
Pedicularis bomiensis H. P. Yang	Orobanchaceae	Pe	Root hemiparasite	Endemic	1
Pedicularis brachycrania H. L. Li	Orobanchaceae	Bi	Root hemiparasite	Endemic	2
Pedicularis breviflora Regel & C. Winkler	Orobanchaceae	Pe	Root hemiparasite		1
Pedicularis brevilabris Franchet	Orobanchaceae	An	Root hemiparasite	Endemic	2
Pedicularis cephalantha Franchet ex Maximowicz	Orobanchaceae	Pe	Root hemiparasite	Endemic	1
Pedicularis cephalantha var. szetchuanica Bonati	Orobanchaceae	Pe	Root hemiparasite	Endemic	2
Pedicularis cernua Bonati	Orobanchaceae	Pe	Root hemiparasite	Endemic	2
Pedicularis cernua subsp. latifolia (H. L. Li) P. C. Tsoong	Orobanchaceae	Pe	Root hemiparasite	Endemic	1
Pedicularis cheilanthifolia Schrenk	Orobanchaceae	Pe	Root hemiparasite		4
Pedicularis cheilanthifolia subsp. svenhedinii (Paulsen) P. C. Tsoong	Orobanchaceae	Pe	Root hemiparasite		1
Pedicularis chengxianensis Z. G. Ma & Z. Z. Ma	Orobanchaceae	Pe	Root hemiparasite	Endemic	1
Pedicularis chenocephala Diels	Orobanchaceae	Pe	Root hemiparasite	Endemic	2
Pedicularis chinensis Maximowicz	Orobanchaceae	An	Root hemiparasite	Endemic	6
Pedicularis chingii Bonati	Orobanchaceae	Pe	Root hemiparasite	Endemic	1
Pedicularis chumbica Prain	Orobanchaceae	Pe	Root hemiparasite		1
Pedicularis cinerascens Franchet	Orobanchaceae	Pe	Root hemiparasite	Endemic	1
Pedicularis clarkei J. D. Hooker	Orobanchaceae	Pe	Root hemiparasite		1
Pedicularis comptoniifolia Franchet ex Maximowicz	Orobanchaceae	Pe	Root hemiparasite		2
Pedicularis confertiflora Prain	Orobanchaceae	An	Root hemiparasite		3
Pedicularis confertiflora subsp. parvifolia (Handel-Mazzetti) P. C. Tsoong	Orobanchaceae	An	Root hemiparasite	Endemic	1
Pedicularis confluens P. C. Tsoong	Orobanchaceae	Pe	Root hemiparasite	Endemic	1
Pedicularis conifera Maximowicz ex F. B. Forbes & Hemsley	Orobanchaceae	An	Root hemiparasite	Endemic	1
Pedicularis connata H. L. Li	Orobanchaceae	Pe	Root hemiparasite	Endemic	2
Pedicularis corydaloides Handel -Mazzetti	Orobanchaceae	Pe	Root hemiparasite	Endemic	2
Pedicularis corymbifera H. P. Yang	Orobanchaceae	Pe	Root hemiparasite	Endemic	1
Pedicularis cranolopha Maximowicz	Orobanchaceae	Pe	Root hemiparasite	Endemic	3
Pedicularis cranolopha var. garnieri (Bonati) P. C.Tsoong	Orobanchaceae	Pe	Root hemiparasite	Endemic	1
Pedicularis cranolopha var. longicornuta Prain	Orobanchaceae	Pe	Root hemiparasite	Endemic	4
Pedicularis craspedotricha Maximowicz	Orobanchaceae	Pe	Root hemiparasite	Endemic	2
Pedicularis crenata Maximowicz	Orobanchaceae	Pe	Root hemiparasite	Endemic	1
Pedicularis crenata subsp. crenatiformis (Bonati) P. C. Tsoong	Orobanchaceae	Pe	Root hemiparasite	Endemic	1
Pedicularis crenularis H. L. Li	Orobanchaceae	Pe	Root hemiparasite	Endemic	1
Pedicularis cristatella Pennell & H. L. Li	Orobanchaceae	An	Root hemiparasite	Endemic	2
Pedicularis croizatiana H. L. Li	Orobanchaceae	Pe	Root hemiparasite	Endemic	2
Pedicularis cryptantha Marquand & Shaw	Orobanchaceae	Pe	Root hemiparasite	Endemic	1
Pedicularis cryptantha subsp. erecta P. C. Tsoong	Orobanchaceae	Pe	Root hemiparasite	Endemic	1
Pedicularis curvituba Maximowicz	Orobanchaceae	An	Root hemiparasite	Endemic	1
Pedicularis curvituba subsp. provotii (Franchet) P. C. Tsoong	Orobanchaceae	An	Root hemiparasite	Endemic	4
Pedicularis cyathophylla Franchet	Orobanchaceae	Pe	Root hemiparasite	Endemic	2
Pedicularis cyathophylloides H. Limpricht	Orobanchaceae	Pe	Root hemiparasite	Endemic	2
Pedicularis cyclorhyncha H. L. Li	Orobanchaceae	Pe	Root hemiparasite	Endemic	1
Pedicularis cymbalaria Bonati	Orobanchaceae	An	Root hemiparasite	Endemic	2
Pedicularis daltonii Prain	Orobanchaceae	Pe	Root hemiparasite		1
Pedicularis daochengensis H. P. Yang	Orobanchaceae	Pe	Root hemiparasite	Endemic	1
Pedicularis dasystachys Schrenk	Orobanchaceae	Pe	Root hemiparasite		1
Pedicularis daucifolia Bonati	Orobanchaceae	Pe	Root hemiparasite	Endemic	1
Pedicularis davidii Franchet	Orobanchaceae	Pe	Root hemiparasite	Endemic	3
Pedicularis davidii var. pentodon P. C. Tsoong	Orobanchaceae	Pe	Root hemiparasite	Endemic	1
Pedicularis davidii var. platyodon P. C. Tsoong	Orobanchaceae	Pe	Root hemiparasite	Endemic	1
Pedicularis debilis Franchet ex Maximowicz	Orobanchaceae	An	Root hemiparasite	Endemic	1
Pedicularis debilis subsp. debilior P. C. Tsoong	Orobanchaceae	An	Root hemiparasite	Endemic	1
Pedicularis decora Franchet	Orobanchaceae	Pe	Root hemiparasite	Endemic	4
Pedicularis decorissima Diels	Orobanchaceae	Pe	Root hemiparasite	Endemic	3
Pedicularis deltoidea Franchet ex Maximowicz	Orobanchaceae	An	Root hemiparasite	Endemic	2
Pedicularis densispica Franchet ex Maximowicz	Orobanchaceae	An	Root hemiparasite	Endemic	3
Pedicularis densispica subsp. schneideri (Bonati) P. C. Tsoong	Orobanchaceae	An	Root hemiparasite	Endemic	3
Pedicularis densispica subsp. viridescens P. C. Tsoong	Orobanchaceae	An	Root hemiparasite	Endemic	1
Pedicularis deqinensis H. P. Yang	Orobanchaceae	An	Root hemiparasite	Endemic	1
Pedicularis dichotoma Bonati	Orobanchaceae	Pe	Root hemiparasite	Endemic	3
Pedicularis dichrocephala Handel-Mazzetti	Orobanchaceae	An	Root hemiparasite	Endemic	1
Pedicularis dielsiana Bonati	Orobanchaceae	An	Root hemiparasite	Endemic	2
Pedicularis diffusa Prain	Orobanchaceae	Pe	Root hemiparasite		1
Pedicularis diffusa subsp. elatior P. C. Tsoong	Orobanchaceae	Pe	Root hemiparasite	Endemic	1
Pedicularis dissecta (Bonati) Pennell & H. L. Li	Orobanchaceae	Pe	Root hemiparasite	Endemic	1
Pedicularis dissectifolia H. L. Li	Orobanchaceae	Pe	Root hemiparasite	Endemic	1
Pedicularis dolichantha Bonati	Orobanchaceae	Pe	Root hemiparasite	Endemic	1
Pedicularis dolichocymba Handel-Mazzetti	Orobanchaceae	Pe	Root hemiparasite	Endemic	3
Pedicularis dolichoglossa H. L. Li	Orobanchaceae	Pe	Root hemiparasite	Endemic	1
Pedicularis dolichorrhiza Schrenk	Orobanchaceae	Pe	Root hemiparasite		1
Pedicularis dolichostachya H. L. Li	Orobanchaceae	Pe	Root hemiparasite	Endemic	1
Pedicularis duclouxii Bonati	Orobanchaceae	An	Root hemiparasite	Endemic	2
Pedicularis dulongensis H. P. Yang	Orobanchaceae	Pe	Root hemiparasite	Endemic	1
Pedicularis dunniana Bonati	Orobanchaceae	Pe	Root hemiparasite	Endemic	2
Pedicularis elata Willdenow	Orobanchaceae	Pe	Root hemiparasite		1
Pedicularis elliotii P. C. Tsoong	Orobanchaceae	Pe	Root hemiparasite	Endemic	1
Pedicularis elwesii J. D. Hooker	Orobanchaceae	Pe	Root hemiparasite		2
Pedicularis elwesii subsp. major (H. L. Li) P. C. Tsoong	Orobanchaceae	Pe	Root hemiparasite	Endemic	2
Pedicularis elwesii subsp. minor (H. L. Li) P. C. Tsoong	Orobanchaceae	Pe	Root hemiparasite	Endemic	1
Pedicularis excelsa J. D. Hooker	Orobanchaceae	Pe	Root hemiparasite		1
Pedicularis fargesii Franchet	Orobanchaceae	An	Root hemiparasite	Endemic	4
Pedicularis fastigiata Franchet	Orobanchaceae	Pe	Root hemiparasite	Endemic	1
Pedicularis fengii H. L. Li	Orobanchaceae	Pe	Root hemiparasite	Endemic	1
Pedicularis fetisowii Regel	Orobanchaceae	Pe	Root hemiparasite	Endemic	1
Pedicularis filicifolia Hemsley ex F. B. Forbes & Hemsley	Orobanchaceae	Pe	Root hemiparasite	Endemic	1
Pedicularis filicula Franchet ex Maximowicz	Orobanchaceae	Pe	Root hemiparasite	Endemic	1
Pedicularis filicula var. saganaica Handel-Mazzetti	Orobanchaceae	Pe	Root hemiparasite	Endemic	2
Pedicularis filiculiformis P. C. Tsoong	Orobanchaceae	Pe	Root hemiparasite		1
Pedicularis flaccida Prain	Orobanchaceae	An	Root hemiparasite	Endemic	1
Pedicularis flava Pallas	Orobanchaceae	Pe	Root hemiparasite		1
Pedicularis fletcheri P. C. Tsoong	Orobanchaceae	An	Root hemiparasite		1
Pedicularis flexuosa J. D. Hooker	Orobanchaceae	Pe	Root hemiparasite		1
Pedicularis floribunda Franchet	Orobanchaceae	An	Root hemiparasite	Endemic	1
Pedicularis forrestiana Bonati	Orobanchaceae	Pe	Root hemiparasite	Endemic	1
Pedicularis forrestiana subsp. flabellifera P. C. Tsoong	Orobanchaceae	Pe	Root hemiparasite	Endemic	1
Pedicularis fragarioides P. C. Tsoong	Orobanchaceae	Pe	Root hemiparasite	Endemic	1
Pedicularis franchetiana Maximowicz	Orobanchaceae	Pe	Root hemiparasite	Endemic	1
Pedicularis furfuracea Wallich ex Bentham	Orobanchaceae	Pe	Root hemiparasite		1
Pedicularis gagnepainiana Bonati	Orobanchaceae	Pe	Root hemiparasite	Endemic	1
Pedicularis galeata Bonati	Orobanchaceae	Pe	Root hemiparasite	Endemic	1
Pedicularis ganpinensis Vaniot ex Bonati	Orobanchaceae	An	Root hemiparasite	Endemic	1
Pedicularis garckeana Prain ex Maximowicz	Orobanchaceae	Pe	Root hemiparasite		1
Pedicularis geosiphon H. Smith & P. C. Tsoong	Orobanchaceae	Pe	Root hemiparasite	Endemic	2
Pedicularis giraldiana Diels ex Bonati	Orobanchaceae	Pe	Root hemiparasite	Endemic	1
Pedicularis glabrescens H. L. Li	Orobanchaceae	Pe	Root hemiparasite	Endemic	1
Pedicularis globifera J. D. Hooker	Orobanchaceae	Pe	Root hemiparasite		1
Pedicularis gongshanensis H. P. Yang	Orobanchaceae	Pe	Root hemiparasite	Endemic	1
Pedicularis gracilicaulis H. L. Li	Orobanchaceae	An	Root hemiparasite	Endemic	1
Pedicularis gracilis subsp. macrocarpa (Prain) P. C. Tsoong	Orobanchaceae	An	Root hemiparasite		1
Pedicularis gracilis subsp. sinensis (H. L. Li) P. C. Tsoong	Orobanchaceae	An	Root hemiparasite	Endemic	2
Pedicularis gracilis Wallich ex Bentham	Orobanchaceae	An	Root hemiparasite		1
Pedicularis gracilituba H. L. Li	Orobanchaceae	Pe	Root hemiparasite	Endemic	1
Pedicularis gracilituba subsp. setosa (H. L. Li) P. C.Tsoong	Orobanchaceae	Pe	Root hemiparasite	Endemic	1
Pedicularis grandiflora Fischer	Orobanchaceae	Pe	Root hemiparasite		2
Pedicularis gruina Franchet ex Maximowicz	Orobanchaceae	Pe	Root hemiparasite	Endemic	1
Pedicularis gruina subsp. pilosa (Bonati) P. C. Tsoong	Orobanchaceae	Pe	Root hemiparasite	Endemic	1
Pedicularis gruina subsp. polyphylla (Franchet ex Maximowicz) P. C. Tsoong	Orobanchaceae	Pe	Root hemiparasite	Endemic	1
Pedicularis gyirongensis H. P. Yang	Orobanchaceae	Pe	Root hemiparasite	Endemic	1
Pedicularis gyrorhyncha Franchet ex Maximowicz	Orobanchaceae	An	Root hemiparasite	Endemic	1
Pedicularis habachanensis Bonati	Orobanchaceae	Pe	Root hemiparasite	Endemic	1
Pedicularis habachanensis subsp. multipinnata P. C. Tsoong	Orobanchaceae	Pe	Root hemiparasite	Endemic	1
Pedicularis hemsleyana Prain	Orobanchaceae	Pe	Root hemiparasite	Endemic	1
Pedicularis henryi Maximowicz	Orobanchaceae	Pe	Root hemiparasite		9
Pedicularis hirtella Franchet ex F. B. Forbes & Hemsley	Orobanchaceae	Bi	Root hemiparasite	Endemic	1
Pedicularis holocalyx Handel-Mazzetti	Orobanchaceae	An	Root hemiparasite	Endemic	2
Pedicularis honanensis P. C. Tsoong	Orobanchaceae	Pe	Root hemiparasite	Endemic	1
Pedicularis humilis Bonati	Orobanchaceae	Pe	Root hemiparasite	Endemic	1
Pedicularis ikomai Sasaki	Orobanchaceae	Pe	Root hemiparasite	Endemic	1
Pedicularis inaequilobata P. C. Tsoong	Orobanchaceae	An	Root hemiparasite	Endemic	1
Pedicularis infirma H. L. Li	Orobanchaceae	Pe	Root hemiparasite	Endemic	1
Pedicularis ingens Maximowicz	Orobanchaceae	Pe	Root hemiparasite	Endemic	3
Pedicularis insignis Bonati	Orobanchaceae	Pe	Root hemiparasite	Endemic	2
Pedicularis integrifolia J. D. Hooker	Orobanchaceae	Pe	Root hemiparasite		2
Pedicularis integrifolia subsp. integerrima (Pennell & H. L. Li) P. C. Tsoong	Orobanchaceae	Pe	Root hemiparasite	Endemic	3
Pedicularis kangtingensis P. C. Tsoong	Orobanchaceae	Pe	Root hemiparasite	Endemic	1
Pedicularis kansuensis Maximowicz	Orobanchaceae	An	Root hemiparasite	Endemic	4
Pedicularis kansuensis subsp. kokonorica P. C. Tsoong	Orobanchaceae	An	Root hemiparasite	Endemic	2
Pedicularis kansuensis subsp. villosa P. C. Tsoong	Orobanchaceae	An	Root hemiparasite	Endemic	1
Pedicularis kansuensis subsp. yargongensis (Bonati) P. C. Tsoong	Orobanchaceae	An	Root hemiparasite	Endemic	2
Pedicularis kariensis Bonati	Orobanchaceae	Pe	Root hemiparasite	Endemic	1
Pedicularis kawaguchii T. Yamazaki	Orobanchaceae	Pe	Root hemiparasite	Endemic	1
Pedicularis kialensis Franchet	Orobanchaceae	Pe	Root hemiparasite	Endemic	1
Pedicularis kiangsiensis P. C. Tsoong & S. H. Cheng	Orobanchaceae	Pe	Root hemiparasite	Endemic	2
Pedicularis kongboensis P. C. Tsoong	Orobanchaceae	Pe	Root hemiparasite	Endemic	1
Pedicularis kongboensis var. obtusata P. C. Tsoong	Orobanchaceae	Pe	Root hemiparasite	Endemic	1
Pedicularis koueytchensis Bonati	Orobanchaceae	Pe	Root hemiparasite	Endemic	1
Pedicularis labordei Vaniot ex Bonati	Orobanchaceae	Pe	Root hemiparasite	Endemic	3
Pedicularis labradorica Wirsing	Orobanchaceae	Bi	Root hemiparasite		1
Pedicularis lachnoglossa J. D. Hooker	Orobanchaceae	Pe	Root hemiparasite		3
Pedicularis lamioides Handel-Mazzetti	Orobanchaceae	An	Root hemiparasite	Endemic	1
Pedicularis lanpingensis H. P. Yang	Orobanchaceae	Pe	Root hemiparasite	Endemic	1
Pedicularis lasiophrys Maximowicz	Orobanchaceae	Pe	Root hemiparasite	Endemic	2
Pedicularis lasiophrys var. sinica Maximowicz	Orobanchaceae	Pe	Root hemiparasite	Endemic	2
Pedicularis latirostris P. C. Tsoong	Orobanchaceae	Pe	Root hemiparasite	Endemic	1
Pedicularis latituba Bonati	Orobanchaceae	Pe	Root hemiparasite	Endemic	2
Pedicularis laxiflora Franchet	Orobanchaceae	Pe	Root hemiparasite	Endemic	1
Pedicularis laxispica H. L. Li	Orobanchaceae	An	Root hemiparasite	Endemic	1
Pedicularis lecomtei Bonati	Orobanchaceae	Pe	Root hemiparasite	Endemic	1
Pedicularis legendrei Bonati	Orobanchaceae	An	Root hemiparasite	Endemic	1
Pedicularis leptosiphon H. L. Li	Orobanchaceae	Pe	Root hemiparasite	Endemic	2
Pedicularis likiangensis Franchet ex Maximowicz	Orobanchaceae	Pe	Root hemiparasite	Endemic	3
Pedicularis likiangensis subsp. pulchra P. C. Tsoong	Orobanchaceae	Pe	Root hemiparasite	Endemic	1
Pedicularis limprichtiana Handel-Mazzetti	Orobanchaceae	Pe	Root hemiparasite	Endemic	2
Pedicularis lineata Franchet ex Maximowicz	Orobanchaceae	Pe	Root hemiparasite		4
Pedicularis lingelsheimiana H. Limpricht	Orobanchaceae	Pe	Root hemiparasite	Endemic	1
Pedicularis longicalyx H. P. Yang	Orobanchaceae	Pe	Root hemiparasite	Endemic	1
Pedicularis longicaulis Franchet ex Maximowicz	Orobanchaceae	An	Root hemiparasite	Endemic	1
Pedicularis longiflora Rudolph	Orobanchaceae	An	Root hemiparasite		3
Pedicularis longiflora var. tubiformis (Klotzsch) P. C.Tsoong	Orobanchaceae	An	Root hemiparasite		3
Pedicularis longiflora var. yingshanensis Z. Y. Chu & Y. Z. Zhao	Orobanchaceae	An	Root hemiparasite		1
Pedicularis longipes Maximowicz	Orobanchaceae	Pe	Root hemiparasite	Endemic	1
Pedicularis longipetiolata Franchet ex Maximowicz	Orobanchaceae	Pe	Root hemiparasite	Endemic	2
Pedicularis longistipitata P. C. Tsoong	Orobanchaceae	Pe	Root hemiparasite	Endemic	1
Pedicularis lophotricha H. L. Li	Orobanchaceae	Pe	Root hemiparasite	Endemic	1
Pedicularis ludwigii Regel	Orobanchaceae	An	Root hemiparasite		1
Pedicularis lunglingensis Bonati	Orobanchaceae	Pe	Root hemiparasite	Endemic	1
Pedicularis lutescens Franchet ex Maximowicz	Orobanchaceae	Pe	Root hemiparasite	Endemic	1
Pedicularis lutescens subsp. brevifolia (Bonati) P. C. Tsoong	Orobanchaceae	Pe	Root hemiparasite	Endemic	1
Pedicularis lutescens subsp. longipetiolata (H. L. Li) P. C. Tsoong	Orobanchaceae	Pe	Root hemiparasite	Endemic	1
Pedicularis lutescens subsp. ramosa (Bonati) P. C. Tsoong	Orobanchaceae	Pe	Root hemiparasite	Endemic	2
Pedicularis lutescens subsp. tongtchuanensis (Bonati) P. C. Tsoong	Orobanchaceae	Pe	Root hemiparasite	Endemic	1
Pedicularis lyrata Prain ex Maximowicz	Orobanchaceae	An	Root hemiparasite		3
Pedicularis macilenta Franchet ex F. B. Forbes & Hemsley	Orobanchaceae	An	Root hemiparasite	Endemic	2
Pedicularis macrorhyncha H. L. Li	Orobanchaceae	Pe	Root hemiparasite	Endemic	1
Pedicularis macrosiphon Franchet	Orobanchaceae	Pe	Root hemiparasite	Endemic	2
Pedicularis mairei Bonati	Orobanchaceae	Pe	Root hemiparasite	Endemic	1
Pedicularis mandshurica Maximowicz	Orobanchaceae	Pe	Root hemiparasite		2
Pedicularis mariae Regel	Orobanchaceae	Pe	Root hemiparasite		1
Pedicularis maxonii Bonati	Orobanchaceae	An	Root hemiparasite	Endemic	1
Pedicularis mayana Handel-Mazzetti	Orobanchaceae	Pe	Root hemiparasite	Endemic	1
Pedicularis megalantha D. Don	Orobanchaceae	An	Root hemiparasite		1
Pedicularis megalochila H. L. Li	Orobanchaceae	Pe	Root hemiparasite		1
Pedicularis megalochila var. ligulata P. C. Tsoong	Orobanchaceae	Pe	Root hemiparasite	Endemic	1
Pedicularis melampyriflora Franchet ex Maximowicz	Orobanchaceae	An	Root hemiparasite	Endemic	2
Pedicularis membranacea H. L. Li	Orobanchaceae	Pe	Root hemiparasite	Endemic	1
Pedicularis merrilliana H. L. Li	Orobanchaceae	Pe	Root hemiparasite		2
Pedicularis metaszetschuanica P. C. Tsoong	Orobanchaceae	An	Root hemiparasite	Endemic	1
Pedicularis meteororhyncha H. L. Li	Orobanchaceae	Pe	Root hemiparasite	Endemic	1
Pedicularis micrantha H. L. Li	Orobanchaceae	Pe	Root hemiparasite	Endemic	1
Pedicularis microcalyx J. D. Hooker	Orobanchaceae	Pe	Root hemiparasite		1
Pedicularis microchilae Franchet ex Maximowicz	Orobanchaceae	An	Root hemiparasite	Endemic	2
Pedicularis minima P. C. Tsoong & S. H. Cheng	Orobanchaceae	An	Root hemiparasite	Endemic	1
Pedicularis minutilabris P. C. Tsoong	Orobanchaceae	An	Root hemiparasite	Endemic	1
Pedicularis mollisWallich ex Bentham	Orobanchaceae	An	Root hemiparasite		1
Pedicularis monbeigiana Bonati	Orobanchaceae	Pe	Root hemiparasite	Endemic	2
Pedicularis moupinensis Franchet	Orobanchaceae	Pe	Root hemiparasite	Endemic	2
Pedicularis muscicola Maximowicz	Orobanchaceae	Pe	Root hemiparasite	Endemic	7
Pedicularis muscoides H. L. Li	Orobanchaceae	Pe	Root hemiparasite	Endemic	2
Pedicularis muscoides var. rosea H. L. Li	Orobanchaceae	Pe	Root hemiparasite	Endemic	1
Pedicularis mussotii Franchet	Orobanchaceae	Pe	Root hemiparasite	Endemic	2
Pedicularis mussotii var. lophocentra (Handel - Mazzetti) H. L. Li	Orobanchaceae	Pe	Root hemiparasite	Endemic	2
Pedicularis mussotii var. mutata Bonati	Orobanchaceae	Pe	Root hemiparasite	Endemic	2
Pedicularis mychophila Marquand & Shaw	Orobanchaceae	Pe	Root hemiparasite	Endemic	1
Pedicularis myriophylla Pallas	Orobanchaceae	An	Root hemiparasite		1
Pedicularis myriophylla var. purpurea Bunge	Orobanchaceae	An	Root hemiparasite		1
Pedicularis nanchuanensis P. C. Tsoong	Orobanchaceae	Pe	Root hemiparasite	Endemic	1
Pedicularis nasturtiifolia Franchet	Orobanchaceae	Pe	Root hemiparasite	Endemic	3
Pedicularis neolatituba P. C. Tsoong	Orobanchaceae	Pe	Root hemiparasite	Endemic	1
Pedicularis nigra (Bonati) Vaniot ex Bonati	Orobanchaceae	Pe	Root hemiparasite		2
Pedicularis nyalamensisH. P. Yang	Orobanchaceae	Pe	Root hemiparasite	Endemic	1
Pedicularis nyingchiensis H. P. Yang & Y. Tateishi	Orobanchaceae	Pe	Root hemiparasite	Endemic	1
Pedicularis obscura Bonati	Orobanchaceae	Pe	Root hemiparasite	Endemic	1
Pedicularis odontochila Diels	Orobanchaceae	Pe	Root hemiparasite	Endemic	1
Pedicularis odontophora Prain	Orobanchaceae	Pe	Root hemiparasite		1
Pedicularis oederi subsp. multipinna (H. L. Li) P. C. Tsoong	Orobanchaceae	Pe	Root hemiparasite	Endemic	1
Pedicularis oederi Vahl	Orobanchaceae	Pe	Root hemiparasite		9
Pedicularis oligantha Franchet ex Maximowicz	Orobanchaceae	Pe	Root hemiparasite	Endemic	1
Pedicularis oliveriana Prain	Orobanchaceae	Pe	Root hemiparasite	Endemic	1
Pedicularis omiiana Bonati	Orobanchaceae	Pe	Root hemiparasite	Endemic	1
Pedicularis omiiana subsp. diffusa (Bonati) P. C. Tsoong	Orobanchaceae	Pe	Root hemiparasite	Endemic	1
Pedicularis orthocoryne H. L. Li	Orobanchaceae	Pe	Root hemiparasite	Endemic	2
Pedicularis oxycarpa Franchet ex Maximowicz	Orobanchaceae	Pe	Root hemiparasite	Endemic	2
Pedicularis paiana H. L. Li	Orobanchaceae	Pe	Root hemiparasite	Endemic	2
Pedicularis palustris Linnaeus	Orobanchaceae	Bi	Root hemiparasite		1
Pedicularis palustris subsp. karoi (Freyn) P. C. Tsoong	Orobanchaceae	Bi	Root hemiparasite		2
Pedicularis pantlingii Prain	Orobanchaceae	Pe	Root hemiparasite		2
Pedicularis pantlingii subsp. chimiliensis (Bonati) P.C. Tsoong	Orobanchaceae	Pe	Root hemiparasite		1
Pedicularis paxiana H. Limpricht	Orobanchaceae	Pe	Root hemiparasite	Endemic	1
Pedicularis pectinatiformis Bonati	Orobanchaceae	Pe	Root hemiparasite	Endemic	1
Pedicularis pentagona H. L. Li	Orobanchaceae	Pe	Root hemiparasite	Endemic	3
Pedicularis petelotii P. C. Tsoong	Orobanchaceae	An	Root hemiparasite	Endemic	1
Pedicularis petitmenginii Bonati	Orobanchaceae	Pe	Root hemiparasite	Endemic	1
Pedicularis phaceliifolia Franchet	Orobanchaceae	An	Root hemiparasite	Endemic	2
Pedicularis pheulpinii Bonati	Orobanchaceae	An	Root hemiparasite	Endemic	1
Pedicularis pheulpinii subsp. chilienensis P. C. Tsoong	Orobanchaceae	An	Root hemiparasite	Endemic	1
Pedicularis physocalyx Bunge	Orobanchaceae	Pe	Root hemiparasite		1
Pedicularis pilostachya Maximowicz	Orobanchaceae	Pe	Root hemiparasite	Endemic	2
Pedicularis pinetorum Handel-Mazzetti	Orobanchaceae	Pe	Root hemiparasite	Endemic	1
Pedicularis plicata Maximowicz	Orobanchaceae	Pe	Root hemiparasite	Endemic	3
Pedicularis plicata subsp. apiculata (P. C. Tsoong) P. C. Tsoong	Orobanchaceae	Pe	Root hemiparasite	Endemic	1
Pedicularis plicata subsp. luteola (H. L. Li) P. C. Tsoong	Orobanchaceae	Pe	Root hemiparasite	Endemic	1
Pedicularis polygaloides J. D. Hooker	Orobanchaceae	Pe	Root hemiparasite		1
Pedicularis polyodonta H. L. Li	Orobanchaceae	An	Root hemiparasite	Endemic	1
Pedicularis potaninii Maximowicz	Orobanchaceae	Pe	Root hemiparasite	Endemic	1
Pedicularis praeruptorum Bonati	Orobanchaceae	Pe	Root hemiparasite	Endemic	1
Pedicularis prainiana Maximowicz	Orobanchaceae	Pe	Root hemiparasite		1
Pedicularis princeps Bureau & Franchet	Orobanchaceae	Pe	Root hemiparasite	Endemic	2
Pedicularis proboscidea Steven	Orobanchaceae	Pe	Root hemiparasite		1
Pedicularis przewalskii Maximowicz	Orobanchaceae	Pe	Root hemiparasite	Endemic	4
Pedicularis przewalskii subsp. australis (H. L. Li) P. C. Tsoong	Orobanchaceae	Pe	Root hemiparasite	Endemic	2
Pedicularis przewalskii subsp. hirsuta (H. L. Li) P. C.Tsoong	Orobanchaceae	Pe	Root hemiparasite	Endemic	1
Pedicularis przewalskii subsp. microphyton (Bureau & Franchet) P. C. Tsoong	Orobanchaceae	Pe	Root hemiparasite	Endemic	2
Pedicularis pseudocephalantha Bonati	Orobanchaceae	An	Root hemiparasite	Endemic	1
Pedicularis pseudocurvituba P. C. Tsoong	Orobanchaceae	Pe	Root hemiparasite	Endemic	1
Pedicularis pseudoingens Bonati	Orobanchaceae	Pe	Root hemiparasite	Endemic	1
Pedicularis pseudomelampyriflora Bonati	Orobanchaceae	An	Root hemiparasite	Endemic	3
Pedicularis pseudomuscicola Bonati	Orobanchaceae	Pe	Root hemiparasite	Endemic	1
Pedicularis pseudosteiningeri Bonati	Orobanchaceae	Pe	Root hemiparasite	Endemic	2
Pedicularis pseudoversicolor Handel-Mazzetti	Orobanchaceae	Pe	Root hemiparasite		2
Pedicularis pteridifolia Bonati	Orobanchaceae	Pe	Root hemiparasite	Endemic	1
Pedicularis pygmaea Maximowicz	Orobanchaceae	An	Root hemiparasite	Endemic	1
Pedicularis quxiangensis H. P. Yang	Orobanchaceae	Pe	Root hemiparasite	Endemic	1
Pedicularis ramosissima Bonati	Orobanchaceae	An	Root hemiparasite	Endemic	1
Pedicularis recurva Maximowicz	Orobanchaceae	Pe	Root hemiparasite	Endemic	2
Pedicularis remotiloba Handel-Mazzetti	Orobanchaceae	Pe	Root hemiparasite	Endemic	1
Pedicularis reptans P. C. Tsoong	Orobanchaceae	An	Root hemiparasite	Endemic	1
Pedicularis resupinata Linnaeus	Orobanchaceae	Pe	Root hemiparasite		11
Pedicularis resupinata subsp. crassicaulis (Vaniot ex Bonati) P. C. Tsoong	Orobanchaceae	Pe	Root hemiparasite	Endemic	4
Pedicularis resupinata subsp. galeobdolon (Diels) P. C. Tsoong	Orobanchaceae	Pe	Root hemiparasite	Endemic	3
Pedicularis resupinata subsp. lasiophylla P. C. Tsoong	Orobanchaceae	Pe	Root hemiparasite	Endemic	1
Pedicularis retingensis P. C. Tsoong	Orobanchaceae	Pe	Root hemiparasite	Endemic	1
Pedicularis rex C. B. Clarke ex Maximowicz	Orobanchaceae	Pe	Root hemiparasite		2
Pedicularis rex subsp. lipskyana (Bonati) P. C. Tsoong	Orobanchaceae	Pe	Root hemiparasite	Endemic	2
Pedicularis rex subsp. parva (Bonati) P. C. Tsoong	Orobanchaceae	Pe	Root hemiparasite	Endemic	1
Pedicularis rex subsp. pseudocyathus (Vaniot ex Bonati) P. C. Tsoong	Orobanchaceae	Pe	Root hemiparasite	Endemic	1
Pedicularis rex subsp. zayuensis H. P. Yang	Orobanchaceae	Pe	Root hemiparasite	Endemic	1
Pedicularis rhinanthoides Schrenk ex Fischer & C. A. Meyer	Orobanchaceae	Pe	Root hemiparasite		1
Pedicularis rhinanthoides subsp. labellata (Jacquemont) Pennell	Orobanchaceae	Pe	Root hemiparasite		8
Pedicularis rhinanthoides subsp. tibetica (Bonati) P. C. Tsoong	Orobanchaceae	Pe	Root hemiparasite	Endemic	2
Pedicularis rhizomatosa P. C. Tsoong	Orobanchaceae	Pe	Root hemiparasite	Endemic	1
Pedicularis rhodotricha Maximowicz	Orobanchaceae	Pe	Root hemiparasite	Endemic	2
Pedicularis rhynchodonta Bureau & Franchet	Orobanchaceae	Pe	Root hemiparasite	Endemic	1
Pedicularis rhynchotricha P. C. Tsoong	Orobanchaceae	Pe	Root hemiparasite	Endemic	1
Pedicularis rigida Franchet ex Maximowicz	Orobanchaceae	Pe	Root hemiparasite	Endemic	1
Pedicularis rigidiformis Bonati	Orobanchaceae	Pe	Root hemiparasite	Endemic	1
Pedicularis rizhaoensis H. P. Yang	Orobanchaceae	Pe	Root hemiparasite	Endemic	1
Pedicularis roborowskii Maximowicz	Orobanchaceae	An	Root hemiparasite	Endemic	3
Pedicularis robusta J. D. Hooker	Orobanchaceae	Pe	Root hemiparasite		1
Pedicularis rotundifolia C. Fischer	Orobanchaceae	An	Root hemiparasite		1
Pedicularis roylei Maximowicz	Orobanchaceae	Pe	Root hemiparasite		3
Pedicularis roylei subsp. megalantha P. C. Tsoong	Orobanchaceae	Pe	Root hemiparasite	Endemic	1
Pedicularis roylei subsp. shawii (P. C. Tsoong) P. C. Tsoong	Orobanchaceae	Pe	Root hemiparasite	Endemic	1
Pedicularis rubens Stephan ex Willdenow	Orobanchaceae	Pe	Root hemiparasite		5
Pedicularis rudis Maximowicz	Orobanchaceae	Pe	Root hemiparasite	Endemic	6
Pedicularis ruoergaiensisH. P. Yang	Orobanchaceae	Pe	Root hemiparasite	Endemic	1
Pedicularis rupicola Franchet ex Maximowicz	Orobanchaceae	Pe	Root hemiparasite	Endemic	3
Pedicularis rupicola subsp. zambalensis (Bonati) P. C. Tsoong	Orobanchaceae	Pe	Root hemiparasite	Endemic	2
Pedicularis salicifolia Bonati	Orobanchaceae	An	Root hemiparasite	Endemic	1
Pedicularis salviiflora Franchet ex F. B. Forbes & Hemsley	Orobanchaceae	Pe	Root hemiparasite	Endemic	2
Pedicularis salviiflora var. leiocarpa H. P. Yang	Orobanchaceae	Pe	Root hemiparasite	Endemic	1
Pedicularis sceptrum-carolinum Linnaeus	Orobanchaceae	Pe	Root hemiparasite		3
Pedicularis sceptrum-carolinum subsp. pubescens (Bunge) P. C. Tsoong	Orobanchaceae	Pe	Root hemiparasite		3
Pedicularis schizorrhyncha Prain	Orobanchaceae	Pe	Root hemiparasite		1
Pedicularis scolopax Maximowicz	Orobanchaceae	Pe	Root hemiparasite	Endemic	2
Pedicularis semenowii Regel	Orobanchaceae	Pe	Root hemiparasite		2
Pedicularis semitorta Maximowicz	Orobanchaceae	An	Root hemiparasite	Endemic	3
Pedicularis shansiensis P. C. Tsoong	Orobanchaceae	Pe	Root hemiparasite	Endemic	3
Pedicularis sherriffii P. C. Tsoong	Orobanchaceae	Pe	Root hemiparasite	Endemic	1
Pedicularis sigmoidea Franchet ex Maximowicz	Orobanchaceae	Pe	Root hemiparasite	Endemic	1
Pedicularis sima Maximowicz	Orobanchaceae	An	Root hemiparasite	Endemic	3
Pedicularis siphonantha D. Don	Orobanchaceae	Pe	Root hemiparasite		1
Pedicularis siphonantha var. delavayi (Franchet ex Maximowicz) P. C. Tsoong	Orobanchaceae	Pe	Root hemiparasite	Endemic	2
Pedicularis smithiana Bonati	Orobanchaceae	Pe	Root hemiparasite	Endemic	2
Pedicularis songarica Schrenk ex Fischer & C. Meyer	Orobanchaceae	Pe	Root hemiparasite		1
Pedicularis sorbifolia P. C. Tsoong	Orobanchaceae	Pe	Root hemiparasite	Endemic	1
Pedicularis souliei Franchet	Orobanchaceae	An	Root hemiparasite	Endemic	1
Pedicularis sphaerantha P. C. Tsoong	Orobanchaceae	Pe	Root hemiparasite	Endemic	1
Pedicularis spicata Pallas	Orobanchaceae	An	Root hemiparasite	Endemic	10
Pedicularis spicata subsp. bracteata P. C. Tsoong	Orobanchaceae	An	Root hemiparasite	Endemic	1
Pedicularis spicata subsp. stenocarpa P. C. Tsoong	Orobanchaceae	An	Root hemiparasite	Endemic	1
Pedicularis stadlmanniana Bonati	Orobanchaceae	Pe	Root hemiparasite	Endemic	1
Pedicularis steiningeri Bonati	Orobanchaceae	Pe	Root hemiparasite	Endemic	1
Pedicularis stenocorys Franchet	Orobanchaceae	Pe	Root hemiparasite	Endemic	1
Pedicularis stenocorys subsp. melanotricha P. C.Tsoong	Orobanchaceae	Pe	Root hemiparasite	Endemic	1
Pedicularis stenotheca P. C. Tsoong	Orobanchaceae	Pe	Root hemiparasite	Endemic	1
Pedicularis stewardii H. L. Li	Orobanchaceae	Pe	Root hemiparasite	Endemic	1
Pedicularis streptorhyncha P. C. Tsoong	Orobanchaceae	Pe	Root hemiparasite	Endemic	1
Pedicularis striata Pallas	Orobanchaceae	Pe	Root hemiparasite		5
Pedicularis striata subsp. arachnoidea (Franchet) P. C. Tsoong	Orobanchaceae	Pe	Root hemiparasite	Endemic	3
Pedicularis strobilacea Franchet ex F. B. Forbes & Hemsley	Orobanchaceae	An	Root hemiparasite		1
Pedicularis stylosa H. P. Yang	Orobanchaceae	Pe	Root hemiparasite	Endemic	1
Pedicularis subulatidens P. C. Tsoong	Orobanchaceae	Pe	Root hemiparasite	Endemic	1
Pedicularis superba Franchet ex Maximowicz	Orobanchaceae	Pe	Root hemiparasite	Endemic	2
Pedicularis szetschuanica Maximowicz	Orobanchaceae	An	Root hemiparasite	Endemic	4
Pedicularis szetschuanica subsp. anastomosans P. C. Tsoong	Orobanchaceae	An	Root hemiparasite	Endemic	1
Pedicularis szetschuanica subsp. latifolia P. C. Tsoong	Orobanchaceae	An	Root hemiparasite	Endemic	1
Pedicularis tachanensis Bonati	Orobanchaceae	Pe	Root hemiparasite	Endemic	1
Pedicularis tahaiensis Bonati	Orobanchaceae	An	Root hemiparasite	Endemic	1
Pedicularis takpoensis P. C. Tsoong	Orobanchaceae	Pe	Root hemiparasite	Endemic	1
Pedicularis taliensis Bonati	Orobanchaceae	Pe	Root hemiparasite	Endemic	1
Pedicularis tantalorhyncha Franchet ex Bonati	Orobanchaceae	An	Root hemiparasite	Endemic	2
Pedicularis tapaoensis P. C. Tsoong	Orobanchaceae	Pe	Root hemiparasite	Endemic	1
Pedicularis tatarinowii Maximowicz	Orobanchaceae	An	Root hemiparasite	Endemic	3
Pedicularis tatsienensis Bureau & Franchet	Orobanchaceae	Pe	Root hemiparasite	Endemic	2
Pedicularis tayloriana P. C. Tsoong	Orobanchaceae	Pe	Root hemiparasite	Endemic	1
Pedicularis tenacifolia P. C. Tsoong	Orobanchaceae	Pe	Root hemiparasite	Endemic	1
Pedicularis tenera H. L. Li	Orobanchaceae	Pe	Root hemiparasite	Endemic	1
Pedicularis tenuicaulis Prain	Orobanchaceae	Pe	Root hemiparasite		1
Pedicularis tenuisecta Franchet ex Maximowicz	Orobanchaceae	Pe	Root hemiparasite		3
Pedicularis tenuituba Pennell & H. L. Li	Orobanchaceae	Pe	Root hemiparasite	Endemic	2
Pedicularis ternata Maximowicz	Orobanchaceae	Pe	Root hemiparasite	Endemic	3
Pedicularis thamnophila (Handel-Mazzetti) H. L. Li	Orobanchaceae	Pe	Root hemiparasite	Endemic	3
Pedicularis thamnophila subsp. cupuliformis (H. L. Li) P. C. Tsoong	Orobanchaceae	Pe	Root hemiparasite	Endemic	1
Pedicularis tibetica Franchet	Orobanchaceae	Pe	Root hemiparasite	Endemic	2
Pedicularis tomentosa H. L. Li	Orobanchaceae	An	Root hemiparasite	Endemic	1
Pedicularis tongolensis Franchet	Orobanchaceae	Pe	Root hemiparasite	Endemic	1
Pedicularis torta Maximowicz	Orobanchaceae	Pe	Root hemiparasite	Endemic	4
Pedicularis transmorrisonensis Hayata	Orobanchaceae	An	Root hemiparasite	Endemic	1
Pedicularis triangularidens P. C. Tsoong	Orobanchaceae	An	Root hemiparasite	Endemic	1
Pedicularis triangularidens subsp. chrysosplenioides P. C. Tsoong	Orobanchaceae	An	Root hemiparasite	Endemic	1
Pedicularis trichocymba H. L. Li	Orobanchaceae	Pe	Root hemiparasite	Endemic	1
Pedicularis trichoglossa J. D. Hooker	Orobanchaceae	Pe	Root hemiparasite		4
Pedicularis trichomata H. L. Li	Orobanchaceae	Pe	Root hemiparasite	Endemic	1
Pedicularis tricolor Handel-Mazzetti	Orobanchaceae	An	Root hemiparasite	Endemic	1
Pedicularis tricolor var. aequiretusa P. C. Tsoong	Orobanchaceae	An	Root hemiparasite	Endemic	1
Pedicularis tristis Linnaeus	Orobanchaceae	Pe	Root hemiparasite		2
Pedicularis tsaii H. L. Li	Orobanchaceae	An	Root hemiparasite	Endemic	1
Pedicularis tsangchanensis Franchet ex Maximowicz	Orobanchaceae	Pe	Root hemiparasite	Endemic	1
Pedicularis tsarungensis H. L. Li	Orobanchaceae	Pe	Root hemiparasite	Endemic	2
Pedicularis tsekouensis Bonati	Orobanchaceae	Pe	Root hemiparasite		2
Pedicularis tsiangii H. L. Li	Orobanchaceae	Pe	Root hemiparasite	Endemic	1
Pedicularis uliginosa Bunge	Orobanchaceae	Pe	Root hemiparasite		1
Pedicularis umbelliformis H. L. Li	Orobanchaceae	Pe	Root hemiparasite	Endemic	1
Pedicularis urceolata P. C. Tsoong	Orobanchaceae	An	Root hemiparasite	Endemic	1
Pedicularis vagans Hemsley ex F. B. Forbes & Hemsley	Orobanchaceae	Pe	Root hemiparasite	Endemic	1
Pedicularis variegata H. L. Li	Orobanchaceae	Pe	Root hemiparasite	Endemic	2
Pedicularis venusta Schangin ex Bunge	Orobanchaceae	Pe	Root hemiparasite		3
Pedicularis verbenifolia Franchet ex Maximowicz	Orobanchaceae	Pe	Root hemiparasite	Endemic	2
Pedicularis veronicifolia Franchet	Orobanchaceae	Pe	Root hemiparasite	Endemic	2
Pedicularis verticillata Linnaeus	Orobanchaceae	Pe	Root hemiparasite		7
Pedicularis verticillata subsp. latisecta (Hultén) P. C.Tsoong	Orobanchaceae	Pe	Root hemiparasite		1
Pedicularis verticillata subsp. tangutica (Bonati) P. C.Tsoong	Orobanchaceae	Pe	Root hemiparasite	Endemic	6
Pedicularis vialii Franchet ex F. B. Forbes & Hemsley	Orobanchaceae	Pe	Root hemiparasite		3
Pedicularis violascens Schrenk ex Fischer & C. Meyer	Orobanchaceae	Pe	Root hemiparasite		1
Pedicularis wallichii Bunge	Orobanchaceae	Pe	Root hemiparasite		1
Pedicularis wardii Bonati	Orobanchaceae	Pe	Root hemiparasite	Endemic	2
Pedicularis weixiensis H. P. Yang	Orobanchaceae	Pe	Root hemiparasite	Endemic	1
Pedicularis wilsonii Bonati	Orobanchaceae	Pe	Root hemiparasite	Endemic	1
Pedicularis xiangchengensis H. P. Yang	Orobanchaceae	Pe	Root hemiparasite	Endemic	1
Pedicularis yanyuanensis H. P. Yang	Orobanchaceae	Pe	Root hemiparasite	Endemic	1
Pedicularis yui H. L. Li	Orobanchaceae	Bi	Root hemiparasite	Endemic	1
Pedicularis yui var. ciliata P. C. Tsoong	Orobanchaceae	Pe	Root hemiparasite	Endemic	1
Pedicularis yunnanensis Franchet ex Maximowicz	Orobanchaceae	Pe	Root hemiparasite	Endemic	1
Pedicularis zayuensis H. P. Yang	Orobanchaceae	Pe	Root hemiparasite	Endemic	1
Pedicularis zhongdianensis H. P. Yang	Orobanchaceae	Pe	Root hemiparasite	Endemic	1
Phacellanthus tubiflorus Siebold & Zuccarini	Orobanchaceae	An	Root holoparasite		6
Rhinanthus glaber Lamarck	Orobanchaceae	An	Root hemiparasite		5
Striga angustifolia (D. Don) C. J. Saldanha	Orobanchaceae	An	Root hemiparasite		1
Striga asiatica (Linnaeus) Kuntze	Orobanchaceae	Sh	Root hemiparasite		8
Striga densiflora (Bentham) Bentham	Orobanchaceae	Pe	Root hemiparasite		1
Striga masuria (Buchanan-Hamilton ex Bentham)Bentham	Orobanchaceae	Pe	Root hemiparasite		9
Triphysaria chinensis (D. Y. Hong) D. Y. Hong	Orobanchaceae	An	Root hemiparasite	Endemic	1
Wightia speciosissima (D. Don) Merrill	Paulowniaceae	Vi	Root hemiparasite		1
Sapria himalayana Griffith	Rafflesiaceae	An	Endophytic parasite		2
Arceuthobium chinense Lecomte	Santalaceae	Su	Stem parasite	Endemic	3
Arceuthobium oxycedri (Candolle) Marschall von Bieberstein	Santalaceae	Su	Stem parasite		2
Arceuthobium pini Hawksworth & Wiens	Santalaceae	Su	Stem parasite	Endemic	3
Arceuthobium sichuanense (H. S. Kiu) Hawksworth & Wiens	Santalaceae	Su	Stem parasite		3
Arceuthobium tibetense H. S. Kiu & W. Ren	Santalaceae	Su	Stem parasite	Endemic	1
Buckleya graebneriana Diels	Santalaceae	Sh	Root hemiparasite	Endemic	3
Buckleya henryi Diels	Santalaceae	Sh	Root hemiparasite	Endemic	8
Dendrotrophe buxifolia (Blume) Miquel	Santalaceae	Vi	Stem parasite		1
Dendrotrophe granulata (J. D. Hooker & Thomson ex A. Candolle) A. N. Henry & B. Roy	Santalaceae	Vi	Stem parasite		1
Dendrotrophe platyphylla (Sprengel) N. H. Xia & M. G. Gilbert	Santalaceae	Vi	Stem parasite		1
Dendrotrophe polyneura (Hu) D. D. Tao ex P. C. Tam	Santalaceae	Vi	Stem parasite		1
Dendrotrophe umbellata (Blume) Miquel	Santalaceae	Vi	Stem parasite		1
Dendrotrophe umbellata var. longifolia (Lecomte) P. C.Tam	Santalaceae	Vi	Stem parasite		1
Dendrotrophe varians (Blume) Miquel	Santalaceae	Vi	Stem parasite		4
Korthalsella japonica (Thunberg) Engler	Santalaceae	Su	Stem parasite		15
Osyris quadripartita Salzmann ex Decaisne	Santalaceae	Sh	Root hemiparasite		4
Phacellaria caulescens Collett & Hemsley	Santalaceae	Pe	Stem parasite		2
Phacellaria compressa Bentham	Santalaceae	Pe	Stem parasite		4
Phacellaria fargesii Lecomte	Santalaceae	Pe	Stem parasite	Endemic	4
Phacellaria glomerata D. D. Tao	Santalaceae	Pe	Stem parasite	Endemic	1
Phacellaria rigidula Bentham	Santalaceae	Pe	Stem parasite		4
Phacellaria tonkinensis Lecomte	Santalaceae	Pe	Stem parasite		5
Pyrularia edulis (Wallich) A. Candolle	Santalaceae	Sh	Root hemiparasite		11
Thesium arvense Horvátovszky	Santalaceae	Pe	Root hemiparasite		1
Thesium bomiense C. Y. Wu ex D. D. Tao	Santalaceae	Pe	Root hemiparasite	Endemic	1
Thesium brevibracteatum P. C. Tam	Santalaceae	Pe	Root hemiparasite	Endemic	1
Thesium cathaicum Hendrych	Santalaceae	Pe	Root hemiparasite	Endemic	3
Thesium chinense Turczaninow	Santalaceae	Pe	Root hemiparasite		20
Thesium chinense var. longipedunculatum Y. C. Chu	Santalaceae	Pe	Root hemiparasite	Endemic	6
Thesium emodi Hendrych	Santalaceae	Pe	Root hemiparasite		2
Thesium himalense Royle ex Edgeworth	Santalaceae	Pe	Root hemiparasite		2
Thesium jarmilae Hendrych	Santalaceae	Pe	Root hemiparasite	Endemic	1
Thesium longiflorum Handel-Mazzetti	Santalaceae	Pe	Root hemiparasite	Endemic	4
Thesium longifolium Turczaninow	Santalaceae	Pe	Root hemiparasite		13
Thesium orgadophilum P. C. Tam	Santalaceae	Pe	Root hemiparasite	Endemic	1
Thesium psilotoides Hance	Santalaceae	Pe	Root hemiparasite		1
Thesium ramosoides Hendrych	Santalaceae	Pe	Root hemiparasite	Endemic	2
Thesium refractum C. A. Meyer	Santalaceae	Pe	Root hemiparasite		14
Thesium remotebracteatum C. Y. Wu & D. D. Tao	Santalaceae	Pe	Root hemiparasite	Endemic	1
Thesium tongolicum Hendrych	Santalaceae	Pe	Root hemiparasite	Endemic	3
Viscum album subsp. meridianum (Danser) D. G. Long	Santalaceae	Sh	Stem parasite		2
Viscum articulatum N. L. Burman	Santalaceae	Su	Stem parasite		4
Viscum coloratum (Komarov) Nakai	Santalaceae	Sh	Stem parasite		12
Viscum diospyrosicola Hayata	Santalaceae	Su	Stem parasite	Endemic	14
Viscum fargesii Lecomte	Santalaceae	Su	Stem parasite	Endemic	5
Viscum liquidambaricola Hayata	Santalaceae	Sh	Stem parasite		15
Viscum loranthi Elmer	Santalaceae	Su	Stem parasite		1
Viscum monoicum Roxburgh ex Candolle	Santalaceae	Sh	Stem parasite		2
Viscum multinerve (Hayata) Hayata	Santalaceae	Sh	Stem parasite		8
Viscum nudum Danser	Santalaceae	Sh	Stem parasite	Endemic	3
Viscum ovalifolium Wallich ex Candolle	Santalaceae	Sh	Stem parasite		4
Viscum yunnanense H. S. Kiu	Santalaceae	Su	Stem parasite	Endemic	1
Schoepfia fragrans Wallich	Schoepfiaceae	Sh	Root hemiparasite		2
